# Supplementary material for: Propionate metabolism-related molecular subtypes and prognostic signature in lung adenocarcinoma
Source: Medicine (Baltimore). 2026 Jan 23;105(4):e47270. doi: 10.1097/MD.0000000000047270 (PMC12851720; doi:10.1097/MD.0000000000047270)
Supplement: Supplementary file 1 [file medi-105-e47270-s001.xlsx]

## Sheet: Sheet1
Supplementary Table 1.The clinical and pathological characteristics of all samples
Sample ID	Sex	Age	Location	Smoking status	ECOG PS	Tissue type	Stage	pT	pN	pM
1	Female	45	RLL	Non-smoker	0	Normal
2	Male	41	RLL	smoker	0	Normal
3	Male	58	RML	smoker	1	Normal
4	Female	67	LUL	Non-smoker	0	Normal
5	Female	65	RLL	Non-smoker	1	Normal
6	Female	74	LUL	Non-smoker	1	Normal
7	Female	67	LUL	Non-smoker	0	Normal
8	Male	61	RUL	smoker	0	Normal
9	Female	75	RLL	Non-smoker	0	Normal
10	Male	64	RUL	smoker	0	Normal
11	Female	45	RLL	Non-smoker	0	Adenocarcinoma	ⅡB	T1b	N1	M0
12	Male	41	RLL	smoker	0	Adenocarcinoma	ⅠB	T2a	N0	M0
13	Male	58	RML	smoker	1	Adenocarcinoma	ⅠA2	T1b	N0	M0
14	Female	67	LUL	Non-smoker	0	Adenocarcinoma	ⅠB	T2a	N0	M0
15	Female	65	RLL	Non-smoker	1	Adenocarcinoma	ⅠA3	T1c	N0	M0
16	Female	74	LUL	Non-smoker	1	Adenocarcinoma	ⅠB	T2a	N0	M0
17	Female	67	LUL	Non-smoker	0	Adenocarcinoma	ⅠA2	T1b	N0	M0
18	Male	61	RUL	smoker	0	Adenocarcinoma	ⅠA3	T1c	N0	M0
19	Female	75	RLL	Non-smoker	0	Adenocarcinoma	ⅠB	T2a	N0	M0
20	Male	64	RUL	smoker	0	Adenocarcinoma	ⅠA2	T1b	N0	M0
RLL,Right Lower Lobe; RML,Right Middle Lobe;RUL,Right Upper Lobe;LUL,Left Upper Lobe;ECOG PS,Eastern Cooperative Oncology Group performance status;pT,pathologic T;pN,pathologic N;pM,pathologic M.

## Sheet: Sheet2
Supplementary Table 2.The primer information table of this study
Primer	Sequence
SLC2A1 F	TCTCGAAACTGGGCAAGTCC
SLC2A1 R	TCACCCACATACATGGGCAC
SLC16A1 F	TGCGTGGGTACTGGAACAAG
SLC16A1 R	GGCTGTTACCCAACTAACCGT
IL1A F	AGGGAGTCATTTCATTGGCGT
IL1A F	CCTTCCCGTTGGTTGCTACT
AHSG R	GAAGCAGCTCTGGTGGCTAT
AHSG R	TGCTGAGGCCACACCTTTAC
ALOX15 F	GACGAGGTCAGGTTCCCTTG
ALOX15 R	TTGGCCCCAGCCATATTCAG
GAPDH F	CGAAGGTGGAGTCAACGGATTT
GAPDH R	ATGGGTGGAATCATATTGGAAC
